# Supplementary material for: Healthcare Resource Consumption and Related Costs in Patients on Antiretroviral Therapies: Findings from Real-World Data in Italy
Source: Int J Environ Res Public Health. 2023 Feb 21;20(5):3789. doi: 10.3390/ijerph20053789 (PMC10000772; doi:10.3390/ijerph20053789)
Supplement: Supplementary file 1 [file ijerph-20-03789-s001.zip]

Archive with 1 entries (1 files):
- ijerph-2221892-supplementary.pdf
